# Supplementary material for: The effect of nurses’ perceived social support on turnover intention: the chain mediation of occupational coping self-efficacy and depression
Source: Front Public Health. 2025 Mar 27;13:1527205. doi: 10.3389/fpubh.2025.1527205 (PMC11983550; doi:10.3389/fpubh.2025.1527205)
Supplement: Supplementary file 1 [file Data_Sheet_1.zip]

Archive with 4 entries (3 files):
- statistical data/Raw Date.sav
- statistical data/output result.spv
- statistical data/syntax code.sps
- statistical data/
