# Supplementary material for: The effect of nurses’ perceived social support on turnover intention: the chain mediation of occupational coping self-efficacy and depression
Source: Front Public Health. 2025 Mar 27;13:1527205. doi: 10.3389/fpubh.2025.1527205 (PMC11983550; doi:10.3389/fpubh.2025.1527205)
Supplement: Supplementary file 1 [file Data_Sheet_1.zip › statistical data/syntax code.sps]

FREQUENCIES VARIABLES=gender
  /ORDER=ANALYSIS.
DESCRIPTIVES VARIABLES=age
  /STATISTICS=MEAN STDDEV MIN MAX.
FREQUENCIES VARIABLES=agegroups
  /ORDER=ANALYSIS.
FREQUENCIES VARIABLES=Hospitallevel
  /ORDER=ANALYSIS.
FREQUENCIES VARIABLES=professionaltitle
  /ORDER=ANALYSIS.
FREQUENCIES VARIABLES=Modeofemployment
  /ORDER=ANALYSIS.
FREQUENCIES VARIABLES=positions
  /ORDER=ANALYSIS.
FREQUENCIES VARIABLES=educationlevel
  /ORDER=ANALYSIS.
DESCRIPTIVES VARIABLES=O P T
  /STATISTICS=MEAN STDDEV MIN MAX.
EXAMINE VARIABLES=D
  /PLOT BOXPLOT STEMLEAF
  /COMPARE GROUPS
  /PERCENTILES(5,10,25,50,75,90,95) HAVERAGE
  /STATISTICS NONE
  /MISSING LISTWISE
  /NOTOTAL.
NONPAR CORR
  /VARIABLES=P PA PB PC O OA OB D T TA TB TC
  /PRINT=SPEARMAN TWOTAIL NOSIG
  /MISSING=PAIRWISE.
restore. 
/* PROCESS for SPSS 2.16.3 */. 
/* Written by Andrew F. Hayes */. 
/* www.afhayes.com */. 
/* Copyright 2012-2016 */. 
/* Online distribution other than through */. 
/* www.afhayes.com or processmacro.org is not authorized */. 
/* Please read the documentation */. 
/* available in Appendix A of */. 
/* Hayes (2013) prior to use */. 
preserve. 
set printback=off.
